# Supplementary material for: Explosive radiation and spatial expansion across the cold environments of the Old World in an avian family
Source: Ecol Evol. 2017 Jul 6;7(16):6346–57. doi: 10.1002/ece3.3136 (PMC5574758; doi:10.1002/ece3.3136)
Supplement: Supplementary file 10 [file ECE3-7-6346-s010.xlsx]

## Sheet: Sheet1
				Scientific name	CO1	CYTB	MYO	ODC	RAG-1	G3P	TGFB	Z-6	OGDHLF	BRM	19	CHD1Z	Name in analysis file	Sample Id.	Country	Locality
				Outgroups
				Dicaeum cruentatum	KY786784	KY786987	KY752717	KY786942	KY786860	KY752674	KY786907	KY796066	KY786819	KY752592	KY752552	KY752634	Dicaeum	IOZ 6339	China	Hainan Province
				Chloropsis hardwickii	KY786783	KY786986	KY752716	KY786941	KY786859	–	KY786906	KY796065	KY786818	KY752591	–	KY752633	Chloropsis	IOZ 13743	China	Guangxi Province
				Aethopyga christinae	KY786782	KY786985	KY752715	KY786940	KY786858	KY752673	KY786905	KY796064	KY786817	KY752590	KY752551	KY752632	Aethopyga	IOZ 15840	China	Guizhou Province
				Passer montanus	KY786785	KY786988	KY752718	KY786943	KY786861	KY752675	KY786908	KY796067	KY786820	KY752593	KY752553	KY752635	Passer	IOZ 1276	China	Guangxi Province
				Prunella
				P. atrogularis huttoni	KY786787	KY786990	KY752721	KY786946	KY786864	KY752678	KY786911	KY796070	KY786823	KY752596	KY752556	KY752638	PatroU1628	DZUG 1629	Russia	Teletskoye Lake, Altai Mts
				P. atrogularis huttoni	KY786788	KY786991	KY752722	KY786947	KY786865	KY752679	KY786912	KY796071	KY786824	–	KY752557	KY752639	PatroU1630	DZUG 1630	Russia	Teletskoye Lake, Altai Mts
				P. atrogularis huttoni	–	KY786989	KY752719	KY786944	KY786862	KY752676	KY786909	KY796068	KY786821	KY752594	KY752554	KY752636	Patro141223	ZMUK 141223	Kyrgyzstan	May-Saz, Tian Shan Mts
				P. atrogularis huttoni	KY786786	–	KY752720	KY786945	KY786863	KY752677	KY786910	KY796069	KY786822	KY752595	KY752555	KY752637	Patro141999	ZMUK 141999	Kyrgyzstan	May-Saz, Tian Shan Mts
				P. collaris collaris	KY786789	KY786992	KY752723	KY786948	KY786866	KY752680	KY786913	KY796072	KY786825	KY752597	KY752558	KY752640	Pcoll130562	ZMUK 130562	Italy	Northern Italy
				P. collaris fennelli	KY786791	KY786994	KY752725	KY786950	KY786868	KY752682	KY786915	KY796074	KY786827	KY752599	–	KY752642	PcollU2641	TESRI 3922	China	Taiwan
				P. collaris fennelli	–	KY786995	KY752726	KY786951	KY786869	KY752683	KY786916	KY796075	KY786828	KY752600	KY752560	KY752643	PcollU2642	TESRI 84	China	Taiwan
				P. collaris fennelli	–	KY786996	KY752727	KY786952	KY786870	–	–	–	KY786829	KY752601	–	–	PcollU2643	TESRI 1318	China	Taiwan
				P. collaris montana	KY786790	KY786993	KY752724	KY786949	KY786867	KY752681	KY786914	KY796073	KY786826	KY752598	KY752559	KY752641	PcollU1681	UWBM64738=SVD2047	Russia	Krasnodarskiy Kray
				P. collaris montana	–	–	KJ454882	KJ455890	AY057024	KJ455141	–	–	–	–	–	–	PcollTP	UWBM64749=SVD2059	Russia	Krasnodarskiy Kray
				P. collaris nipalensis	KY786792	KY786997	–	–	–	–	–	–	–	–	–	–	PcolNiubeiPA	IOZ 20892	China	Niubei Shan, Sichuan Province
				P. fagani	–	KY786998	–	–	–	–	–	–	–	–	–	–	Pfaga584790	AMNH 584790	Yemen
				P. fagani	–	KY786999	–	–	–	–	–	–	–	–	–	–	Pfaga584791	AMNH 584791	Yemen
				P. fulvescens dahurica	–	–	KJ454883.1	KJ455891	KJ456121	KJ455142	–	–	–	–	–	–	PfulvTP	UWWBM 66351	Russia	Respublika Tyva
				P. fulvescens fulvescens	KY786795	KY787003	KY752731	KY786956	KY786874	KY752688	KY786919	–	–	KY752605	KY752564	KY752647	PfulvU2058	DZUG 2058	Kazakhstan	Suyuktobe, Tian Shan Mts
				P. fulvescens (mongolica?)	KY786793	KY787000	KY752728	KY786953	KY786871	KY752684	KY786917	KY796076	KY786830	KY752602	KY752561	KY752644	Pfulv20386	KUBI 114388	Mongolia	Gurvansaikhan National Park, Umnugobi (Omnogobi)
				P. fulvescens nanschanica	KY786794	KY787001	KY752729	KY786954	KY786872	KY752685	KY786918	KY796077	KY786831	KY752603	KY752562	KY752645	PfulvQHH0845	IOZ 6516	China	Qinghai lake, Qinghai Province
				P. fulvescens nanschanica	–	KY787002	KY752730	KY786955	KY786873	KY752687	–	KY796078	KY786832	KY752604	KY752563	KY752646	PfulvU0162	DZUG 162	China	Dulan, Qinghai Province
				P. himalayana	KY786796	KY787005	KY752732	KY786957	KY786876	KY752690	KY786921	–	KY786834	KY752606	KY752566	KY752649	PhimaU0649	DZUG 649	China	Xinjiang Province
				P. himalayana	–	KY787006	KY752733	KY786958	KY786877	KY752691	–	KY796080	KY786835	KY752607	KY752567	KY752650	PhimaU1982	AMNH DOT5695	Nepal	Rupchet
				P. himalayana	–	KY787004	–	–	KY786875	KY752689	KY786920	KY796079	KY786833	–	KY752565	KY752648	Phima179864	DZUG 4934	China	Xinjiang Province
				P. immaculata	KY786799	KY787009	KY752736	KY786961	KY786880	KY752694	KY786922	KY796083	KY786838	KY752610	KY752569	KY752653	PimmaSCLD220	IOZ 8846	China	Luding county, Sichuan Province
				P. immaculata	–	KY787010	KY752737	KY786962	KY786881	KY752695	–	KY796084	–	–	–	–	PimmaU0142	DZUG 142	China	Yunnan Province
				P.immaculata	KY786797	KY787007	KY752734	KY786959	KY786878	KY752692	–	KY796081	KY786836	KY752608	KY752568	KY752651	Pimma15218	KUBI 124825	Myanmar	Jed Lwe
				P.immaculata	KY786798	KY787008	KY752735	KY786960	KY786879	KY752693	–	KY796082	KY786837	KY752609	–	KY752652	Pimma15219	KUBI 124826	Myanmar	Jed Lwe
				P. koslowi	KY786802	KY787012	KY752740	KY786964	KY786884	–	KY786925	KY796087	KY786839	KY752613	KY752572	KY752656	PkoslU0734	DZUG 734	Mongolia
				P. koslowi	KY786803	–	KY752741	KY786965	KY786885	KY752698	KY786926	KY796088	KY786840	KY752614	KY752573	KY752657	PkoslU0760	DZUG 760	Mongolia
				P. koslowi	KY786800	KY787011	KY752738	KY786963	KY786882	KY752696	KY786923	KY796085	–	KY752611	KY752570	KY752654	Pkosl20375	KUBI 117329	Mongolia	Gurvansaikhan National Park, Umnugobi (Omnogobi)
				P. koslowi	KY786801	–	KY752739	–	KY786883	KY752697	KY786924	KY796086	–	KY752612	KY752571	KY752655	Pkosl20376	KUBI 114404	Mongolia	Gurvansaikhan National Park, Umnugobi (Omnogobi)
				P. modularis	KY786804	KY787013	KY752742	KY786966	KY786886	KY752699	KY786927	KY796089	KY786841	KY752615	KY752574	KY752658	PmoduSK035	IOZ 2244	Slovakia	Zvolven
				P. modularis	–	KY787014	KY752743	KY786967	KY786887	KY752700	–	KY796090	KY786842	KY752616	KY752575	KY752659	PmoduU0490	DZUG 490	Sweden	Öland
				P. modularis	–	KY787015	KY752744	KY786968	KY786888	KY752701	–	–	–	–	–	–	PmoduU1159	DZUG 1159	Sweden	Öland
				P. modularis	–	KY787016	KY752745	KY786969	KY786889	–	–	KY796091	KY786843	KY752617	KY752576	KY752660	PmoduU2605	DZUG 2605	Sweden	Halland
				P. montanella	KY786805	KY787017	KY752746	KY786970	KY786890	KY752702	KY786928	KY796092	KY786844	KY752618	KY752577	KY752661	PmontBH10013	IOZ 13634	China	Liaoning Province
				P. montanella	KY786806	KY787018	KY752747	KY786971	KY786891	KY752703	KY786929	KY796093	KY786845	KY752619	KY752578	KY752662	PmontTJ10027	IOZ 14219	China	Tianjin
				P. montanella	KY786807	KY787019	KY752748	KY786972	KY786892	KY752704	KY786930	KY796094	KY786846	KY752620	KY752579	KY752663	PmontU1631	DZUG 1631	Russia	Teletskoye Lake, Altai Mts
				P. ocularis	KY786808	KY787020	KY752749	KY786973	–	KY752705	–	–	–	–	–	–	PoculU1029	DZUG 1029	Armenia	Amberd Fort
				P. rubeculoides	KY786809	KY787022	KY752751	KY786975	KY786894	KY752706	KY786931	KY796095	KY786847	KY752621	KY752580	KY752664	PrubeQHH0839	IOZ 6510	China	Qinghai Province
				P. rubeculoides	–	–	–	–	KY786895	–	–	–	KY786848	KY752622	KY752581	KY752665	PrubeU1551	DZUG 1551	Pakistan	Deosai
				P. rubeculoides	–	KY787021	KY752750	KY786974	KY786893	–	–	–	–	–	–	–	PrubeJTL	NHMO-BI-7744	China	Lhasa, Xizang Province
				P. rubida	–	KY787023	KY752752	KY786976	KY786896	KY752707	–	KY796096	–	KY752623	–	–	PrubidaU2645	YIO 2S-63615	Japan
				P. rubida	KY786811	KY787025	KY752754	–	–	KY752709	KY786933	KY796098	KY786850	KY752625	KY752583	–	PrubidaU2857	YIO 2S-63628	Japan
				P. rubida	KY786810	KY787024	KY752753	KY786977	KY786897	KY752708	KY786932	KY796097	KY786849	KY752624	KY752582	KY752666	PrubidaU2855	YIO 2S-63614	Japan
				P. strophiata	KY786815	KY787031	KY752759	KY786983	KY786903	KY752713	KY786938	KY796104	KY786856	KY752630	KY752588	KY752671	Pstrox2010269	IOZ 14619	China	Xizang Province
				P. strophiata	KY786813	KY787027	KY752756	KY786979	KY786899	–	KY786935	KY796100	KY786852	–	KY752585	KY752668	PstroSNJ0846	IOZ 8015	China	Hubei Province
				P. strophiata	KY786812	KY787026	KY752755	KY786978	KY786898	KY752710	KY786934	KY796099	KY786851	KY752626	KY752584	KY752667	PstroBLJ154	IOZ 1243	China	Gansu Province
				P. strophiata	KY786814	KY787028	KY752757	KY786980	KY786900	KY752711	KY786936	KY796101	KY786853	KY752627	KY752586	KY752669	PstroU0491	DZUG 491	China	Sichuan Province
				P. strophiata	–	KY787029	KY752758	KY786981	KY786901	KY752712	KY786937	KY796102	KY786854	KY752628	KY752587	KY752670	PstroU0674	DZUG 674	China	Gansu Province
				P. strophiata	KY786816	KY787032	KY752760	KY786984	KY786904	KY752714	KY786939	KY796105	KY786857	KY752631	KY752589	KY752672	PstroYN123	IOZ 5334	China	Yunnan Province
				P. strophiata	–	KY787030	–	KY786982	KY786902	–	–	KY796103	KY786855	KY752629	–	–	PstroU0677	DZUG U677	China	Sichuan Province
				Others' sequences from GenBank
				P. atrogularis huttoni	GQ482559	–	–	–	–	–	–	–	–	–	–	–	GQ482559	UWBM 46573
				P. atrogularis huttoni	GQ482560	–	–	–	–	–	–	–	–	–	–	–	GQ482560	UWBM 46572
				P. fulvescens fulvescens	–	KJ456428	–	–	–	–	–	–	–	–	–	–	PfulvTP	FMNH 242448	India	Kashmir
				P. fulvescens ssp.	GQ482561	–	–	–	–	–	–	–	–	–	–	–	GQ482561	UWBM 57988
				P. fulvescens ssp.	GQ482562	–	–	–	–	–	–	–	–	–	–	–	GQ482562	UWBM 58007
				P. fulvescens ssp.	GQ482563	–	–	–	–	–	–	–	–	–	–	–	GQ482563	UWBM 46421
				P. himalayana	GQ482564	–	–	–	–	–	–	–	–	–	–	–	GQ482564	UWBM 67647
				P. himalayana	GQ482565	–	–	–	–	–	–	–	–	–	–	–	GQ482565	UWBM 46423
				P. himalayana	JQ175991	–	–	–	–	–	–	–	–	–	–	–	JQ175991	USNM:Birds:616447
				P. modularis	–	AY228080	–	–	–	–	–	–	–	–	–	–	AY228080
				P. modularis	GU571594	–	–	–	–	–	–	–	–	–	–	–	GU571594	NHMO-BC60
				P. modularis	GU571595	–	–	–	–	–	–	–	–	–	–	–	GU571595	NHMO-BC59
				P. modularis	GU571596	–	–	–	–	–	–	–	–	–	–	–	GU571596	NHMO-BC531
				P. modularis	GU572065	–	–	–	–	–	–	–	–	–	–	–	GU572065	BISE-Aves303
				P. modularis	GU571597	–	–	–	–	–	–	–	–	–	–	–	GU571597	NHMO-BC589
				P. modularis	GU572066	–	–	–	–	–	–	–	–	–	–	–	GU572066	BISE-Aves230
				P. montanella	–	DQ792794	–	–	–	–	–	–	–	–	–	–	PmontDQ792794
				P. montanella	–	DQ236218	–	–	–	–	–	–	–	–	–	–	PmontDQ236218
				P. montanella	–	DQ792793	–	–	–	–	–	–	–	–	–	–	PmontDQ792793
				P. montanella	–	DQ236217	–	–	–	–	–	–	–	–	–	–	PmontDQ236217
				P. montanella	–	DQ792795	–	–	–	–	–	–	–	–	–	–	PmontDQ792795
				P. montanella	GQ482566	–	–	–	–	–	–	–	–	–	–	–	GQ482566	UWBM 47361
				P. montanella	GQ482567	–	–	–	–	–	–	–	–	–	–	–	GQ482567	UWBM 44004
				P. rubida	GQ482568	–	–	–	–	–	–	–	–	–	–	–	GQ482568	ZMMU RYA 1708
				AMNH = American Museum of Natural History, New York, USA
				IOZ = Institute of Zoology, Chinese Academy of Sciences, Beijing, China
				DZUG = Dept of Zoology, University of Gothenburg, Sweden
				FMNH = Field Museum of Natural History, Chicago, USA
				KUBI = Kansas University Biodiversity Institute, Lawrence, Kansas, USA
				NHMO= University of Oslo Natural History Museum, Oslo, Norway
				TESRI = Taiwan Endemic Species Research Institute, Chi-chi, Taiwan
				UWBM = University of Washington, Burke Museum, Seattle, USA
				YIO = Yamashina Institute of Ornithology, Chiba, japan
				ZMMU = Zoological Museum Moscow University, Moscow, Russia
				ZMUK = Zoological Museum of Universit of Copenhagen, Denmark
