# Supplementary material for: Explosive radiation and spatial expansion across the cold environments of the Old World in an avian family
Source: Ecol Evol. 2017 Jul 6;7(16):6346–57. doi: 10.1002/ece3.3136 (PMC5574758; doi:10.1002/ece3.3136)
Supplement: Supplementary file 11 [file ECE3-7-6346-s011.xlsx]

## Sheet: Sheet1
Locus	Primer name	Length	Primer sequence,5'-3'	Reference	Sequence length ungapped (min–max, mean±s.d.) (bp)
CHD1Z	2550F	21	GTTACTGATTCGTCTACGAGA	(Fridolfsson & Ellegren, 1999)
	2718R	21	ATTGAAATGATCCAGTGCTTG
	PruCHDz25F	18	CGAGAACGTGGCAACAGA		499–639 (619.5±19.5)
	PruCHDz278R	22	CTACTCAGGCAGGGACAGATAA
	PruCHDz287F	18	AGCATGCTTTATCTGTCC
	PruCHDz445R	21	TTTTTAATTCATCTGTTTCAC
	PruCHDz428F	19	AAGGGGACTGGCTCTATGG
	PruCHDz607R	22	GTTTCCTCAATTCCCCTTTTAT
BRM	BRMF	20	AGCACCTTTGAACAGTGGTT	Borge et al. (2005)	369–378 (376.7±1.5)
	BRMR	20	TACTTTATGGAGACGACGGA
OGDHL	OGDHLF	23	GCAGTTAGAATGTCTTTCCCTCA	(Stervander, 2010)	842–878 (859.8±6.7)
	OGDHLR	19	GGTGTCAGGAGGARCACAA
	OGDHLF20F	20	CCAGGGAAGCACAAGAACAG
	OGDHLF201R	21	TCACCCAAGAACCCAGACTCA
	OGDHLF163F	21	GTTGGGGCTGGTTTTGGGTAT
	OGDHLF463R	22	TTTGACAGCTGCATGGGAAGAT
	OGDHLF445F	24	CCAGGTACCTTTGACATTTATTTT
	OGDHLF574R	23	TCTCTTTCCTCCCATCATTGTTA
	OGDHLF489F	22	CCCATGCAGCTGTCAAAGGAAT
	OGDHLF743R	24	TGGGCAGACAATGAGGTTAGAAGA
	OGDHLF710R	23	TGACAATAACAAGCGTGAGAACA
	OGDHLF583F	20	AGACACAGCTTAACAATGAT
	OGDHLF836R	17	TGAGTGACACCAGATGC
	OGDHLF571F	22	GAGGGATGGGGAGAAGACACAG
	OGDHLF870R	20	AAAGGCCTCCAGGTTGAAAG
COI	L6615	23	CCTCTATAAAAAGGTCTACAGCC	(Mindell et al., 1991) (Miranda Jr et al., 1997)	1286
	H7956	20	GGGTAGTCGGAGTATCGACG
	PruCOX53F	22	GACTATTTTCAACTAACCACAA
	PruCOX367R	19	TTCCTACCCCTGCTTCAAC
	PruCOX125F	20	ACCGCCCTAAGCCTCCTCAT
	PruCOX414R	20	CGGCGTGGGCTAGATTACCT
	PruCOX317F	21	CCCACGGATAAACAACATAAG
	PruCOX616R	17	ATCCCGGCGGCGAGAAC
	PruCOX510F	21	CTGGGGGCAATCAACTTCATC
	PruCOX872R	18	TGTGGTGGGCTCATACGA
	PruCOX808F	20	AGCATACTACTCGGGAAAAA
	PruCOX1093R	23	AGGGCGATATCTAGTGAGGAGTT
	PruCOX932F	22	TAGACACTCGAGCATACTTCAC
	PruCOX1282R	18	TGTTGGGGGAGAGGTTAG
CYTB	L14851	22	CCTACTTAGGATCATTCGCCCT	(Groth, 1998)	1126
	H16058	21	TTGGCTTACAAGACCAATGTT
	L-14995	40	CTCCCAGCCCCATCCAACATCTCAGCATGATGAAACTTCG
	H-16065	39	CTAAGAAGGGTGGAGTCTTCAGTTTTTGGTTTACAAGAC
	tRNA-Leu	20	AYCTTGGTGCAAATCCAAGT
	ND5-Syl	23	GGCCTAATCAARGCCTACYTAGG
	mtF-NP	20	GGYTTACAAGACCAATGTTT
	298pruA	40	TTGTAATTACTGTGGCTCCTCAGAAGGATATTTGGCCTCA
	298pruB	24	GTTTGTAATTACTGTGGCTCCTCA
	298pruC	22	TTGCTGAGAATAGGTTTGTAAT
MYO	MYO2	20	GCCACCAAGCACAAGATCCC	(Slade et al., 1993)	723–740 (731.8±2.1)
	MyO3F	26	TTCAGCAAGGACCTTGATAATGACTT	(Heslewood et al., 1998)
	PruM0F	16	CAAGATCCCTGTCAAA
	PruM435R	18	CAAATTCATGCCCTGTGT
	PruM330F	21	GCATGCCTGGGAAACTGTATT
	PruM715R	24	ATGAACTGTGAGGAAGGAAAGAGA
ODC	OD6	29	GACTCCAAAGCAGTTTGTCGTCTCAGTGT	(Irestedt et al., 2006)	687–738 (725.4±8.6)
	OD8R	29	TCTTCAGAGCCAGGGAAGCCACCACCAAT
	PruO25F	18	AAGCAGTTTGTCGTCTCA
	PruO430R	24	CATAACAGCTGTACACTTCATTCA
	PruO277F	18	GCCAAATAGCAACTGATA
	PruO735R	19	AGGGAAGCCACCACCAATA
TGFB	TGFB2.5F	20	GAAGCGTGCTCTAGATGCTG	(BUREŠ et al., 2002)	613–654 (643.6±5.9)
	TGFB2.6R	20	AGGCAGCAATTATCCTGCAC
	TGFb2-5FN	26	TTGTTACCCTCCTACAGACTTGAGTC	(Sorenson et al., 2004)
	TGFb2-6RN	20	GACGCAGGCAGCAATTATCC
RAG	R50	26	CTGATCTGGTAACCCCAGTGAAATCC	(Irestedt et al., 2001)	1008
	R51	26	GACCCTCTTTCTGCTATGAGGGGGC
Loc19	19F	19	ATCAAGAGTGGCTCAAGAG	(Gao et al., 2012)	1223–1244 (1237.4±4.8)
	19R	20	ACTGACTTCATCTCCTTCTC
	19pru51F	23	ACCAGCTAGTGCCAAGAGGAGAT
	19pru387R	24	TTCAGAACCCCAAATAATACAATG
	19pru313F	22	CTAAGTGACTGGAGGGGTTTTC
	19pru658R	23	AATTTTTCTCCGGTAAGTGACAA
	19pru650F	16	CACGGCCACTTCTGTC
	19pru968R	16	ACTGTCCCTGCTGTGG
	19pru911F	24	AGGGCTTCTTCCAATAACAAAAAT
	19pru1143R	20	TCCAAATGGCTGAACTGATG
	19pru1159F	18	ACATCAGTTCAGCCATTT
	19pru1264R	20	AAGTCCACATTTGAAGCACA
Z-6	F	21	TTGCTGCTGCTGGATTTACTT	Designed by Li Shou-Hsien	793
	R	23	ATTTCACAACCGCATGTACTTTT
G3P	G3P13b	23	AAGTCCACAACACGGTTGCTGTA	(Irestedt et al., 2002)	320–348 (323.4±6.7)
	G3P14b	26	TCCACCTTTGATGCGGGTGCTGGCAT
P.fagani-cytb	Pru10F	21	GAAACTTCGGGTCACTACTA	Designed by Urban Olsson
	Pru250R	20	AAGGGTTAAGAGGAGGATA
	Pru175F	21	AACGGAGCCTCATTCTTCTT
	Pru360R	20	TAGTGTTTGGCCGATGTAGG
	Pru335F	16	TGAGGAGCCACAGTA
	Pru610R	16	TAGGGAAGCGAGTAG
	Pru580F	21	TCCACCCCTACTACACCACA
	Pru770R	18	CGGCCAGGGCTAAGACT
	Pru765F	21	ACGATCTATCCCGAACAAAC
	Pru995R	21	GATGGCTACTAGGGGGAATA
	Pru955F	20	ACCCCTTCATCATCATTGG
	Pru1100R	21	AGGGTGGAGTCTTCAGTTTT
	PfagAF	19	GAAACTTTGGGTCACTACT
	PfagAR	18	ACTCCGATGTTTCAGGT
	PfagBF	25	ACGGCTCATACCTAAACAAAGAAA
	PfagBR	23	TAACGAATGGGAGGAGGAAGTG
	PfagCF	16	CCTGAGGCGGATTCT
	PfagCR	21	GGTTGGCTGGCGTAAAGTT
	PfagDF	20	GTCCTATTCCTAACTCCT
	PfagDR	19	RCCAATGATGATGAATG
	Pfag1F	16	CTCCCAGCCCCATCCA
	Pfag1R	19	GCTCCGTTTGCGTGTAGGT
	PfagAF	24	ACGGCTCATACCTAAACAAAGAAA
	PfagBRnew	21	ATGGGAGGAGGAAGTGGAGAG
	Pfaga3F	20	CTCAGTAGACAACCCCACAC
	Pfaga3R	22	TTTTATCGCAGTCTGAAGGAAT
	Pfaga4F	23	CATTCCTTCAGACTGCGATAAAA
	Pfaga4R	23	ATGGCGTAGGCAAATAGGAAATA
	Pfaga5F	19	TGCCTACGCCATCCTACGA
	Pfaga5R	21	AATGGGTGTTCTACTGGTTGG
	Pfaga6F	21	ACACCCCTTCATCATCATTGG
	Pfaga6R	22	AGGGTGGAGTCTTCAGTTTTTG
