# Supplementary material for: Explosive radiation and spatial expansion across the cold environments of the Old World in an avian family
Source: Ecol Evol. 2017 Jul 6;7(16):6346–57. doi: 10.1002/ece3.3136 (PMC5574758; doi:10.1002/ece3.3136)
Supplement: Supplementary file 13 [file ECE3-7-6346-s013.xlsx]

## Sheet: Sheet1
			sex	museum	locality	wing length	tail length	bill length	Museum No.
Prunella	collaris	collaris	f	ZFMK	Spain	96.5	59	17.6
Prunella	collaris	collaris	f	ZFMK	Spain	97.5	58	17.4
Prunella	collaris	collaris	f	ZFMK	Switzerland	98	59	17.3
Prunella	collaris	collaris	f	ZFMK	Italy	99	56	17.3
Prunella	collaris	collaris	f	RMNH	Switzerland	103	65.5	17.2
Prunella	collaris	collaris	f	RMNH	Switzerland	110	68.5	17.8
Prunella	collaris	collaris	m	RMNH	Italy	102	62.5	17.2
Prunella	collaris	collaris	m	RMNH	Italy	102	62.5	17.5
Prunella	collaris	collaris	m	RMNH	Switzerland	102.5	63.5	17.2
Prunella	collaris	collaris	m	RMNH	Switzerland	104	64.5	17.3
Prunella	collaris	collaris	m	RMNH	Switzerland	104	64.5	17.2
Prunella	collaris	collaris	m	RMNH	Switzerland	104.5	63.5	16.9
Prunella	collaris	collaris	m	ZMA	Austria	105	63	17.4
Prunella	collaris	collaris	m	RMNH	Switzerland	109.5	67	17.6
Prunella	collaris	collaris	(m)	RMNH	XX	105.5	63.5	17.9
Prunella	collaris	collaris	(m)	RMNH	Switzerland	106	65.5	16.8
Prunella	collaris	collaris	(m)	RMNH	Switzerland	109	70.5	18.1
Prunella	collaris	subalpina	f	BMNH	Bosnia-Hercegovina	95	57	17.4
Prunella	collaris	subalpina	f	BMNH	Greece	95	57	17.9
Prunella	collaris	subalpina	f	ZMA	Montenegro	96.5	58.5	18
Prunella	collaris	subalpina	f	RMNH	?	99.5	60	18
Prunella	collaris	subalpina	f	ZFMK	Montenegro	99.5	64	17.5
Prunella	collaris	subalpina	f	ZFMK	?	99.5	59.5	18.3
Prunella	collaris	subalpina	f	ZMA	Montenegro	99.5	63.5	17.3
Prunella	collaris	subalpina	m	RMNH	Montenegro	97	55	17.7
Prunella	collaris	subalpina	m	BMNH	Montenegro	97.5	61	15.4
Prunella	collaris	subalpina	m	BMNH	Greece	100	61	18
Prunella	collaris	subalpina	m	ZFMK	?	101	62	17.6
Prunella	collaris	subalpina	m	ZFMK	Greece	101	61	18
Prunella	collaris	subalpina	m	ZFMK	Montenegro	101.5	61	17.7
Prunella	collaris	subalpina	m	BMNH	Bosnia-Hercegovina	102	62	18.1
Prunella	collaris	subalpina	m	BMNH	Greece	103.5	63	17.7
Prunella	collaris	subalpina	m	ZFMK	Bulgaria	103.5	67.5	16.1
Prunella	collaris	subalpina	m	RMNH	?	106	66	18.3
Prunella	collaris	subalpina	m	ZFMK	Bulgaria	106	69	17.6
Prunella	collaris	montana	f	BMNH	Iraq	93	55	16.5
Prunella	collaris	montana	f	BMNH	Turkey	93	58.5	17.6
Prunella	collaris	montana	f	ZFMK	Turkey	94	58	16.5
Prunella	collaris	montana	f	BMNH	Iraq	95	60.5	16.3
Prunella	collaris	montana	f	BMNH	Turkey	96	66.5	17.4
Prunella	collaris	montana	f	ZFMK	Turkey	96	64	17.2
Prunella	collaris	montana	f	ZFMK	Turkey	96	57	16.7
Prunella	collaris	montana	f	ZFMK	Turkey	96.5	64	16
Prunella	collaris	montana	f	ZFMK	Turkey	96.5	61.5	16
Prunella	collaris	montana	f	ZFMK	Turkey	97	63	16.3
Prunella	collaris	montana	f	BMNH	Iraq	97.5	58.5	16.3
Prunella	collaris	montana	f	BMNH	Turkey	98	61.5	17.6
Prunella	collaris	montana	f	ZFMK	Turkey	98	61	17.4
Prunella	collaris	montana	f	ZFMK	Turkey	101.5	62.5	17.1
Prunella	collaris	montana	m	ZFMK	Turkey	98	62.5	16.3
Prunella	collaris	montana	m	BMNH	Russia	100	60	17.5
Prunella	collaris	montana	m	BMNH	Iraq	101	65.5	17.5
Prunella	collaris	montana	m	BMNH	Russia	101	62	16.8
Prunella	collaris	montana	m	BMNH	Iraq	102.5	62.5	17.6
Prunella	collaris	montana	m	ZFMK	Turkey	102.5	66	16.8
Prunella	collaris	montana	m	ZFMK	Turkey	103	65	16.3
Prunella	collaris	montana	m	BMNH	Russia	104	64.5	17.1
Prunella	collaris	montana	m	ZFMK	Russia	104	67.5	16.8
Prunella	collaris	montana	m	ZFMK	Russia	105.5	65.5	17.3
Prunella	collaris	whymperi	f	ZMA	Himachal Pradesh, India	93	58.5	15.8
Prunella	collaris	whymperi	f	ZMA	Himachal Pradesh, India	93	60.5	16.3
Prunella	collaris	whymperi	f	ZMA	Himachal Pradesh, India	93.5	60.5	15.8
Prunella	collaris	whymperi	m	ZMA	Himachal Pradesh, India	96.5	60.5	16.2
Prunella	collaris	whymperi	m	ZMA	Himachal Pradesh, India	98	61.5	16.8
Prunella	collaris	erythropygia	f	ZMA	Shaanxi, China	93.0	59	15.5
Prunella	collaris	erythropygia	f	ZMB	Altay, Russia	100	62.5	17.3
Prunella	collaris	erythropygia	f	ZMB	Altay, Russia	102	65	17.3
Prunella	collaris	erythropygia	f	ZMB	Altay, Russia	102.5	68	17.5
Prunella	collaris	erythropygia	f	ZMB	Altay, Russia	103.5	62	18
Prunella	collaris	erythropygia	m	ZMA	Shaanxi, China	99.5	59.5	16.5
Prunella	collaris	erythropygia	m	ZMB	Shaanxi, China	102	61.5	17
Prunella	collaris	erythropygia	m	ZMB	Honshu, Japan	104	63	16.2
Prunella	collaris	erythropygia	m	ZMB	Altay, Russia	104	65	16.4
Prunella	collaris	erythropygia	m	ZMB	North Korea	105	65.5	14.8
Prunella	collaris	erythropygia	m	ZMB	Altay, Russia	106.5	64	18.3
Prunella	collaris	erythropygia	m	ZMB	Altay, Russia	106.5	71	16.8
Prunella	collaris	erythropygia	m	MMUM	Russia	108	59.5	17.1
Prunella	collaris	erythropygia	m	ZMB	Altay, Russia	108	68.5	17.6
Prunella	collaris	erythropygia	m	ZMB	Altay, Russia	109.5	63	17.4
Prunella	collaris	erythropygia	m	ZMB	Altay, Russia	110	75	17.8
Prunella	collaris	erythropygia	m	ZMB	Altay, Russia	112	73	18.6
Prunella	collaris	tibetanus	m	ZMB	Gansu, China	104	67.5	17.7
Prunella	collaris	tibetanus	m	ZMB	Gansu, China	106.5	71	15.5
Prunella	himalayana		f	ZMA	Himachal Pradesh, India	93	55.5	14.4
Prunella	himalayana		f	ZMA	India	92.5	55.5	14.4
Prunella	himalayana		f	ZMB	Mongolia	93.5	54	14.9
Prunella	himalayana		f	BMNH	Simla, India	92	53	14.8	86.10.1.7150
Prunella	himalayana		f	BMNH	Simla, India	90	55	15.5	86.10.1.7149
Prunella	himalayana		f	BMNH	Simla, India	93	53	15.6	86.10.1.7148
Prunella	himalayana		f	BMNH	Sikkim	89	55	14	1965 M.10548
Prunella	himalayana		f	BMNH	Sikkim	89.5	54	14.8	1966 M.10546
Prunella	himalayana		(f)	BMNH	Simla, India	91	52	15.8	86.10.1.7145
Prunella	himalayana		(f)	RMNH	Nepal	93.5	53	15.2
Prunella	himalayana		(f)	RMNH	Nepal	90	51.5	16.8
Prunella	himalayana		m	ZMB	Mongolia	98	58.5	16
Prunella	himalayana		m	BMNH	Mussoorie, India	95	57	15.5	1965 M.10549
Prunella	himalayana		m	BMNH	Simla, India	97.5	57	15.4	86.10.1.7135
Prunella	himalayana		m	BMNH	Simla, India	99	61	17	86.10.1.7136
Prunella	himalayana		m	BMNH	Chakrata, Himalayas	96.5	56	15.3	1965 M.10550
Prunella	himalayana		m	BMNH	Sikkim	95.5	59	15.5	1965 M.10545
Prunella	himalayana		m	BMNH	Simla, India	96	57.5	16	86.10.1.7142
Prunella	himalayana		m	BMNH	Simla, India	97	57	16	86.10.1.7132
Prunella	himalayana		m	BMNH	Garhwal, Inida	96	57	16.4	1949.whi.1.44158
Prunella	himalayana		m	BMNH	Simla, India	93.5	57	15.8	86.10.1.7138
Prunella	himalayana		m	BMNH	Simla, India	94.5	57	16.1	86.10.1.7137
Prunella	himalayana		m	BMNH	Chakrata, Himalayas	97	60	15.5	1965 M.10551
Prunella	himalayana		m	BMNH	Simla, India	92.5	55	15.6	86.10.1.7152
Prunella	himalayana		m	BMNH	Chakrata, Himalayas	95	57	15.7	1965 M.10552
Prunella	rubeculoides	rubeculoides	f	BMNH	Sikkim, India	77.5	64	14.9
Prunella	rubeculoides	rubeculoides	(f)	BMNH	Darjeeling, India	75	60	15.1
Prunella	rubeculoides	rubeculoides	(f)	BMNH	Darjeeling, India	79	63	16.1
Prunella	rubeculoides	rubeculoides	(f)	BMNH	Sikkim, India	74.5	62	15.6
Prunella	rubeculoides	rubeculoides	(f)	BMNH	Sikkim, India	75	57	15.5
Prunella	rubeculoides	rubeculoides	m	BMNH	Sikkim, India	81.5	66	15.6
Prunella	rubeculoides	rubeculoides	m	BMNH	Sikkim, India	83	67.5	15.6
Prunella	rubeculoides	rubeculoides	m	BMNH	Sikkim, India	84	66	15.4
Prunella	rubeculoides	fusca	(f)	BMNH	Sichuan, China	76.5	60	15.5
Prunella	rubeculoides	fusca	(f)	BMNH	Sichuan, China	77	63	15.6
Prunella	rubeculoides	fusca	(f)	BMNH	Sichuan, China	77	60.5	15.4
Prunella	rubeculoides	fusca	m	BMNH	Sichuan, China	83.5	71.5	15.3
Prunella	rubeculoides	fusca	m	BMNH	Sichuan, China	84	67.5	15
Prunella	rubeculoides	fusca	m	BMNH	Sichuan, China	81.5	64	15.4
Prunella	rubeculoides	beicki	(f)	BMNH	Gansu, China	76.5	64.5	15.5
Prunella	rubeculoides	beicki	m	BMNH	Gansu, China	82	64	15.7
Prunella	rubeculoides	beicki	m	BMNH	Gansu, China	83.5	67.5	15.5
Prunella	rubeculoides	beicki	m	BMNH	Gansu, China	83.5	65.5	16
Prunella	rubeculoides	beicki	m	BMNH	Gansu, China	81	64	15.1
Prunella	rubeculoides	beicki	m	BMNH	Gansu, China	82	63	16.2
Prunella	strophiata	jerdoni	f	BMNH	Kashmir, India	63.5	50.5	13.2
Prunella	strophiata	jerdoni	f	BMNH	Kashmir, India	66.5	53	13.4
Prunella	strophiata	jerdoni	f	BMNH	Kashmir, India	67	52.5	14
Prunella	strophiata	jerdoni	f	BMNH	Kashmir, India	67	52.5	13.5
Prunella	strophiata	jerdoni	f	BMNH	Kashmir, India	68	51.5	14.4
Prunella	strophiata	jerdoni	f	ZMA	Kashmir, India	69.5	53	14.4
Prunella	strophiata	jerdoni	(f)	ZMA	Simla, India	63	47.5	13.6
Prunella	strophiata	jerdoni	(f)	BMNH	Kashmir, India	66	48.5	13.5
Prunella	strophiata	jerdoni	(f)	BMNH	Kashmir, India	66.5	54.5	13.1
Prunella	strophiata	jerdoni	m	BMNH	Kashmir, India	67	52.5	14.3
Prunella	strophiata	jerdoni	m	BMNH	Kashmir, India	67.5	55.5	13.8
Prunella	strophiata	jerdoni	m	BMNH	Kashmir, India	68	53.5	13.1
Prunella	strophiata	jerdoni	m	BMNH	Kashmir, India	68.5	54.5	13.5
Prunella	strophiata	jerdoni	m	ZMA	Sirmaur India	69	56	13.6
Prunella	strophiata	jerdoni	m	BMNH	Kinnaur, India	69	55.5	13.2
Prunella	strophiata	jerdoni	m	ZMA	Kinnaur, India	71.5	53	13.9
Prunella	strophiata	multistriata'	f	ZMA	Shaanxi	65	55.5	13.5
Prunella	strophiata	multistriata'	f	BMNH	Yunnan	65	54	13.5
Prunella	strophiata	multistriata'	f	BMNH	Shaanxi	65.5	56.5	14.4
Prunella	strophiata	multistriata'	f	RMNH	Shaanxi	66	56.5	15.1
Prunella	strophiata	multistriata'	f	BMNH	Yunnan	66.5	59.5	14.5
Prunella	strophiata	multistriata'	f	BMNH	Yunnan	66.5	56.5	14.3
Prunella	strophiata	multistriata'	f	BMNH	Yunnan	67.5	59.5	14.3
Prunella	strophiata	multistriata'	f	BMNH	Yunnan	67.5	57.5	14.2
Prunella	strophiata	multistriata'	m	ZMA	Shaanxi	66	50.5	14.8
Prunella	strophiata	multistriata'	m	BMNH	Shaanxi	67	59.5	13.8
Prunella	strophiata	multistriata'	m	RMNH	Shaanxi	67	57.5	14
Prunella	strophiata	multistriata'	m	BMNH	Yunnan	67.5	57	14.3
Prunella	strophiata	multistriata'	m	BMNH	Yunnan	68.5	56	14.3
Prunella	strophiata	multistriata'	m	BMNH	Yunnan	68.5	56.5	14.8
Prunella	strophiata	multistriata'	m	BMNH	Yunnan	69.5	69.5	13.8
Prunella	strophiata	multistriata'	m	BMNH	Yunnan	70	59.5	14
Prunella	strophiata	multistriata'	m	RMNH	Yunnan	71.5	62	16.3
Prunella	strophiata	multistriata'	m	BMNH	Yunnan	72	59.5	14.6
Prunella	strophiata	multistriata'	(m)	BMNH	Yunnan	69	60	12.9
Prunella	strophiata	strophiata	(f)	RMNH	Darjeeling	63	55	13.7
Prunella	strophiata	strophiata	(f)	RMNH	Darjeeling	63.5	50.5	14.5
Prunella	strophiata	strophiata	m	RMNH	Darjeeling	68.5	55.5	15
Prunella	strophiata	strophiata	m	RMNH	Darjeeling	71	59.5	15.4
Prunella	strophiata	strophiata	m	RMNH	Nepal	71.5	56	15.8
Prunella	strophiata	strophiata	m	RMNH	Nepal	72	58.5	15.3
Prunella	montanella	badia	f	NMW	Russia	67	55.5	14.3
Prunella	montanella	badia	m	NMW	Russia	71	57	13.4
Prunella	montanella	badia	m	NMW	Russia	71.8	63	13.7
Prunella	montanella	badia	m	ZMB	China	73	64.5	13.7
Prunella	montanella	badia	m	RMNH	Russia	73.5	61.5	13
Prunella	montanella	badia	m	ZMA	Russia	74	65	14.2
Prunella	montanella	badia	m	ZMB	China	74.5	63	14.9
Prunella	montanella	montanella	f	RMNH	Russia	69.7	57.5	12.3
Prunella	montanella	montanella	f	BMNH	Russia	70	61	13.3
Prunella	montanella	montanella	f	ZMB	China	71	62.5	14.7
Prunella	montanella	montanella	f	BMNH	Russia	71	58.5	12.7
Prunella	montanella	montanella	f	MMUM	Russia	72	65	13.1
Prunella	montanella	montanella	f	NMW	Russia	72.5	61.5	13
Prunella	montanella	montanella	f	BMNH	Russia	72.5	62	14
Prunella	montanella	montanella	f	BMNH	Russia	72.5	65.5	13.3
Prunella	montanella	montanella	f	BMNH	Russia	73	59	14
Prunella	montanella	montanella	f	BMNH	Russia	73	63	13.4
Prunella	montanella	montanella	m	ZMB	China	71.5	61.5	13.3
Prunella	montanella	montanella	m	RMNH	Russia	72.3	60.5	13.5
Prunella	montanella	montanella	m	BMNH	Russia	72.5	64.5	13.7
Prunella	montanella	montanella	m	BMNH	Mongolia	73	64	13.8
Prunella	montanella	montanella	m	BMNH	Russia	73.5	62	13.3
Prunella	montanella	montanella	m	MMUM	Russia	74	61.5	14.7
Prunella	montanella	montanella	m	ZMB	China	74	67.5	15.1
Prunella	montanella	montanella	m	BMNH	Russia	74	64.5	12.5
Prunella	montanella	montanella	m	ZMB	Russia	74.5	65.5	13.3
Prunella	montanella	montanella	m	BMNH	Russia	74.5	62.5	13.4
Prunella	montanella	montanella	m	BMNH	Russia	75	64.5	14
Prunella	montanella	montanella	m	BMNH	Russia	77	65	14.3
Prunella	montanella	montanella	m	BMNH	Russia	77	60.5	13.4
Prunella	montanella	montanella	m	BMNH	Russia	77.5	68.5	13
Prunella	fulvescens	dahurica	f	ZMA	Kazakhstan	75.5	65	14.7
Prunella	fulvescens	dahurica	f	BMNH	Tarbagatai, S Siberia	78.5	68.5	15.2	1939.12.9-496
Prunella	fulvescens	dahurica	f	BMNH	Tarbagatai, S Siberia	76	67	14.9	1939.12.9-497
Prunella	fulvescens	dahurica	f	BMNH	Tarbagatai, S Siberia	76	64.5	14.7	1939.12.9-490
Prunella	fulvescens	dahurica	f	BMNH	Tarbagatai, S Siberia	80	69	16.1	1939.12.9-494
Prunella	fulvescens	dahurica	f	BMNH	Tarbagatai, S Siberia	77.5	67	15.2	1939.12.9-493
Prunella	fulvescens	dahurica	f	BMNH	Tarbagatai, S Siberia	76.5	66.5	14.7	1939.12.9-489
Prunella	fulvescens	dahurica	f	BMNH	Tarbagatai, S Siberia	78.5	68	15.1	1939.12.9-492
Prunella	fulvescens	dahurica	f	BMNH	Tarbagatai, S Siberia	80	69	15.4	1939.12.9-498
Prunella	fulvescens	dahurica	f	BMNH	Kobdo basin, NW Mongolia	79	68	14.1	1911.8.30.52
Prunella	fulvescens	dahurica	f	BMNH	Gobian altai, Mongolia	75	62	14.2	1965 M.10595
Prunella	fulvescens	dahurica	f	BMNH	Tian Shan	78	62.5	15.4	1905.12.9-80
Prunella	fulvescens	dahurica	m	ZMA	Kazakhstan	80	63.5	14.3
Prunella	fulvescens	dahurica	m	BMNH	Kobdo Altai	77	66	15.7	1965 M.10594
Prunella	fulvescens	dahurica	m	BMNH	Tarbagatai, S Siberia	80.5	69.5	14.7	1939.12.9-486
Prunella	fulvescens	dahurica	m	BMNH	Tarbagatai, S Siberia	78	68	15.2	1939.12.9-485
Prunella	fulvescens	dahurica	m	BMNH	Tarbagatai, S Siberia	82.5	68.5	14.5	1939.12.9-483
Prunella	fulvescens	dahurica	m	BMNH	Tarbagatai, S Siberia	78	67.5	15.2	1939.12.9-488
Prunella	fulvescens	dahurica	m	BMNH	Tarbagatai, S Siberia	83	69.5	15.7	1939.12.9-480
Prunella	fulvescens	dahurica	m	BMNH	Tarbagatai, S Siberia	77.5	68	15.4	1939.12.9-484
Prunella	fulvescens	dahurica	m	BMNH	Tian Shan	78	68	15.9	1906.12.9.82
Prunella	fulvescens	dahurica	m	BMNH	Hami mts, NE Chinese Turkestan	79.5	69	15.1	1911.12.15.56
Prunella	fulvescens	dresseri	f	ZMA	Xinjiang, China	75.5	60	15.3
Prunella	fulvescens	dresseri	f	ZMA	Xinjiang, China	76.5	64	15.8
Prunella	fulvescens	dresseri	m	ZMA	Xinjiang, China	80	63	15.7
Prunella	fulvescens	dresseri	m	ZMA	Xinjiang, China	82	65.5	16.3
Prunella	fulvescens	dresseri	m	ZMA	Xinjiang, China	82.5	65.5	15.1
Prunella	fulvescens	fulvescens	f	ZMA	Ladakh, India	76.5	59.5	14.9
Prunella	fulvescens	fulvescens	f	ZMA	Kyrgyzstan	78	65	15.6
Prunella	fulvescens	fulvescens	f	MMUM	India	74	56	14.5
Prunella	fulvescens	fulvescens	m	ZMA	Ladakh, India	78.5	61.5	15.3
Prunella	fulvescens	fulvescens	m	ZMA	Kyrgyzstan	81.5	67	15.9
Prunella	fulvescens	fulvescens	m	MMUM	Kazakhstan	77.5	57	15.9
Prunella	fulvescens	fulvescens	m	MMUM	China	82	60.5	15.2
Prunella	fulvescens	fulvescens	m	MMUM	China	77.5	58	14.8
Prunella	fulvescens	fulvescens	m	MMUM	Xinjiang, China	79	57.5	15.1
Prunella	fagani		f	BMNH	Yemen	69	61.5	15.2	1965 M.10602
Prunella	fagani		f	BMNH	Yemen	71	64	14.4	1966 M.10601
Prunella	fagani		f	BMNH	Yemen	67.5	60	15.1	1918.7.18.148
Prunella	fagani		m	ZMB	Yemen	69	60.5	14.4
Prunella	fagani		m	BMNH	Yemen	72	66	14.9	1965 M.10598
Prunella	fagani		m	BMNH	Yemen	73	65.5	15.2	1966 M.10603
Prunella	fagani		m	BMNH	Yemen	73	65	16.3	1967 M.10600
Prunella	fagani		m	BMNH	Yemen	73.5	66	15.4	1968 M.10599
Prunella	fagani		m	BMNH	Yemen	70	61.5	14.7	1913.7.18.146
Prunella	ocularis		f	BMNH	Iran	73.5	60.5	14
Prunella	ocularis		f	BMNH	Iran	73	59.5	14.7
Prunella	ocularis		f	BMNH	Iran	74	61.5	14.2
Prunella	ocularis		m	BMNH	Iran	78.5	65	14.4
Prunella	ocularis		m	BMNH	Iran	79	66	13.7
Prunella	ocularis		m	BMNH	Iran	78.5	64	14.4
Prunella	ocularis		m	BMNH	Iran	77.5	62	14.5
Prunella	ocularis		m	ZFMK	Turkey	77.5	66	14.1
Prunella	koslowi		f	BMNH	Mongolia	68	61.5	12.5
Prunella	koslowi		f	ZMB	Mongolia	72	62.5	13.5
Prunella	koslowi		f	IOZ	China, Ningxia	67	64	13.7	60324
Prunella	koslowi		m	ZMB	China	75.5	67.5	14.4
Prunella	koslowi		m	IOZ	China, Ningxia	74	70	14	60290
Prunella	koslowi		m	IOZ	China, Ningxia	74	64.5	13.8	60291
Prunella	koslowi		m	IOZ	China, Ningxia	72	64	14	60323
Prunella	atrogularis	atrogularis	f	BMNH	Turkmenia	73.5	59.5	11.9
Prunella	atrogularis	atrogularis	f	NMW	Turkmenia	73	60.5	12.2
Prunella	atrogularis	atrogularis	f	BMNH	?	74.5	57.5	12.4
Prunella	atrogularis	atrogularis	f	NMW	?	70	58.5	12.5
Prunella	atrogularis	atrogularis	m	BMNH	Iraq?	76	61.5	12.1
Prunella	atrogularis	atrogularis	m	ZMA	Turkmenia	70.2	60.5	12.4
Prunella	atrogularis	atrogularis	m	BMNH	?	76	60	12.5
Prunella	atrogularis	atrogularis	m	BMNH	Uzbekistan	74.5	59	12.8
Prunella	atrogularis	atrogularis	m	BMNH	?	76	61.5	13
Prunella	atrogularis	atrogularis	m	RMNH	?	74.5	62	12.5
Prunella	atrogularis	huttoni	f	ZMA	Kyrgyzstan	69.5	57	13
Prunella	atrogularis	huttoni	f	RMNH	?	70.5	61	13.4
Prunella	atrogularis	huttoni	f	MMUM	Kazakhstan	73.5	56.5	13.5
Prunella	atrogularis	huttoni	f	RMNH	?	69	62.5	13.7
Prunella	atrogularis	huttoni	f	RMNH	?	70.5	58.5	13.7
Prunella	atrogularis	huttoni	f	BMNH	Pakistan	73	59.5	14.2
Prunella	atrogularis	huttoni	f	NMW	Kyrgyzstan	71.5	62	14.3
Prunella	atrogularis	huttoni	f	RMNH	?	72.5	60	14.3
Prunella	atrogularis	huttoni	f	RMNH	?	73.5	64	14.4
Prunella	atrogularis	huttoni	f	ZMA	India	75	61.5	14.6
Prunella	atrogularis	huttoni	f	BMNH	Pakistan	73.5	61	14.7
Prunella	atrogularis	huttoni	f	RMNH	?	73.5	62	14.7
Prunella	atrogularis	huttoni	f	ZMA	Kyrgyzstan	72	61.5	14.8
Prunella	atrogularis	huttoni	f	RMNH	?	72.5	61.5	14.8
Prunella	atrogularis	huttoni	f	BMNH	?	74	59	14.9
Prunella	atrogularis	huttoni	m	RMNH	?	72	60	13.3
Prunella	atrogularis	huttoni	m	RMNH	?	75	62	13.3
Prunella	atrogularis	huttoni	m	RMNH	XX	76	60	13.4
Prunella	atrogularis	huttoni	m	RMNH	?	76.5	65.5	13.4
Prunella	atrogularis	huttoni	m	RMNH	?	76	62.5	13.5
Prunella	atrogularis	huttoni	m	ZMA	XX	74	60.5	13.6
Prunella	atrogularis	huttoni	m	MMUM	Kazakhstan	74	59	13.6
Prunella	atrogularis	huttoni	m	RMNH	?	75	63	13.6
Prunella	atrogularis	huttoni	m	NMW	Kyrgyzstan	76.5	64	13.7
Prunella	atrogularis	huttoni	m	NMW	?	74	62.5	13.8
Prunella	atrogularis	huttoni	m	BMNH	Pakistan	77	76.5	13.8
Prunella	atrogularis	huttoni	m	RMNH	?	75	63.5	13.8
Prunella	atrogularis	huttoni	m	RMNH	?	74.5	63	13.8
Prunella	atrogularis	huttoni	m	RMNH	?	76.5	65	13.9
Prunella	atrogularis	huttoni	m	RMNH	?	79	64.5	14
Prunella	atrogularis	huttoni	m	RMNH	?	73	60.5	14
Prunella	atrogularis	huttoni	m	RMNH	?	77	65	14.1
Prunella	atrogularis	huttoni	m	NMW	?	72.2	63.5	14.2
Prunella	atrogularis	huttoni	m	RMNH	?	74	61	14.2
Prunella	atrogularis	huttoni	m	RMNH	?	77	66	14.2
Prunella	atrogularis	huttoni	m	ZMA	India	75	62.5	14.3
Prunella	atrogularis	huttoni	m	NMW	Kyrgyzstan	75	61	14.3
Prunella	atrogularis	huttoni	m	ZMA	Kyrgyzstan	74.5	61.5	14.4
Prunella	atrogularis	huttoni	m	BMNH	Pakistan	77.5	62	14.4
Prunella	atrogularis	huttoni	m	RMNH	?	73	65	14.4
Prunella	atrogularis	huttoni	m	RMNH	?	77	64	14.4
Prunella	atrogularis	huttoni	m	RMNH	?	78.5	66.5	14.4
Prunella	atrogularis	huttoni	m	RMNH	?	76	66	14.5
Prunella	atrogularis	huttoni	m	RMNH	?	77	66.5	14.5
Prunella	atrogularis	huttoni	m	RMNH	?	72.5	60	14.6
Prunella	atrogularis	huttoni	m	RMNH	?	74.5	61.5	14.6
Prunella	atrogularis	huttoni	m	BMNH	?	76.5	64	14.7
Prunella	atrogularis	huttoni	m	RMNH	?	77	68	14.8
Prunella	atrogularis	huttoni	m	RMNH	?	74	60	14.8
Prunella	atrogularis	huttoni	m	RMNH	?	76	64.5	14.9
Prunella	atrogularis	huttoni	m	RMNH	?	80	67.5	15
Prunella	atrogularis	huttoni	m	RMNH	?	73.5	62.5	15.1
Prunella	atrogularis	huttoni	m	RMNH	?	74	60	15.1
Prunella	atrogularis	huttoni	m	MMUM	Uzbekistan	76	58.5	15.3
Prunella	atrogularis	huttoni	m	RMNH	?	75.5	63.5	15.9
Prunella	rubida		f	ZMA	Japan	68	55	15.1
Prunella	rubida		f	ZMB	Japan	71	58	15.5
Prunella	rubida		f	BMNH	Japan	70	52	15.3
Prunella	rubida		(f)	ZMB	Japan	66	60	15.3
Prunella	rubida		(f)	BMNH	Japan	68.5	55	15.4
Prunella	rubida		m	ZMA	Japan	72	59	15.3
Prunella	rubida		m	NMW	Japan	71	55	14.7
Prunella	rubida		m	NMW	Japan	68	52.5	14.8
Prunella	rubida		m	BMNH	Japan	69.5	56.5	14.9
Prunella	rubida		m	BMNH	Japan	72	55.5	14.4
Prunella	rubida		(m)	BMNH	Japan	72	55	14.7
Prunella	rubida		(m)	BMNH	Japan	73	53.5	15.5
Prunella	rubida		(m)	BMNH	Japan	72	53	15.2
Prunella	immaculata		f	ZMB	China	75	52	15.4
Prunella	immaculata		f	ZMB	China	79	57	15.3
Prunella	immaculata		f	BMNH	Gansu	75.5	49.5	14.1
Prunella	immaculata		f	BMNH	Gansu	77.5	51.5	14.4
Prunella	immaculata		f	BMNH	Myitkyina	72.5	48	14
Prunella	immaculata		f	BMNH	Bhutan	79	54.5	14.9
Prunella	immaculata		(f)	BMNH	India	76.5	51.5	14.5
Prunella	immaculata		m	BMNH	Yunnan	82.5	57.5	15.1
Prunella	immaculata		m	BMNH	Yunnan	81.5	54.5	14.5
Prunella	immaculata		m	BMNH	Gansu	78.5	54.5	14.6
Prunella	immaculata		m	BMNH	Xizang	84.5	57.5	15.1
Prunella	immaculata		m	BMNH	China	85.5	61	14.5
Prunella	immaculata		m	BMNH	China	81.5	57	15
Prunella	immaculata		m	BMNH	China	81	55	14.7
Prunella	immaculata		m	BMNH	China	85	54.5	15.4
Prunella	immaculata		m	BMNH	Bhutan	85	59	15.4
Prunella	immaculata		m	BMNH	Bhutan	80.5	55	14.3
Prunella	immaculata		m	BMNH	Bhutan	82.5	56	15.3
Prunella	immaculata		m	BMNH	Bhutan	78	53	15.5
Prunella	modularis	modularis	f	ZMA	Netherlands	65	54	14.4
Prunella	modularis	modularis	f	ZMA	Netherlands	66.5	53	14.1
Prunella	modularis	modularis	f	ZMA	Netherlands	67	58	14.1
Prunella	modularis	modularis	f	ZMA	Netherlands	68	56	14.6
Prunella	modularis	modularis	f	ZMA	Netherlands	68	56.5	15.4
Prunella	modularis	modularis	f	ZMA	Netherlands	68.5	55.5	14.3
Prunella	modularis	modularis	f	ZMA	Netherlands	69	57	14.2
Prunella	modularis	modularis	f	ZMA	Netherlands	69.5	54.5	14.4
Prunella	modularis	modularis	f	ZMA	Netherlands	70	54.5	15.1
Prunella	modularis	modularis	f	ZMA	Netherlands	70.5	58	14.7
Prunella	modularis	modularis	f	ZMA	Netherlands	69	57	14.2
Prunella	modularis	modularis	f	ZMA	Netherlands	67	56.5	14
Prunella	modularis	modularis	f	ZMA	Netherlands	69.5	53	13.9
Prunella	modularis	modularis	f	ZMA	Netherlands	70.5	57	14.7
Prunella	modularis	modularis	f	ZMA	Netherlands	72	57.5	15.1
Prunella	modularis	modularis	f	ZMA	Netherlands	72	56.5	14.6
Prunella	modularis	modularis	f	ZMA	Netherlands	66	55	14.2
Prunella	modularis	modularis	f	ZMA	Netherlands	70	56	14.7
Prunella	modularis	modularis	(f)	ZMA	Netherlands	66	53	14
Prunella	modularis	modularis	(f)	ZMA	Netherlands	67	56.5	14
Prunella	modularis	modularis	(f)	ZMA	Netherlands	68.5	58.5	14
Prunella	modularis	modularis	(f)	ZMA	Netherlands	68	55	14.3
Prunella	modularis	modularis	(f)	ZMA	Netherlands	68.5	56	14.1
Prunella	modularis	modularis	m	ZMA	Netherlands	68	56.5	14.6
Prunella	modularis	modularis	m	ZMA	Netherlands	69.5	55	14.9
Prunella	modularis	modularis	m	ZMA	Netherlands	69.5	55.5	14.6
Prunella	modularis	modularis	m	ZMA	Netherlands	70	55	14.7
Prunella	modularis	modularis	m	ZMA	Netherlands	70	55	15.3
Prunella	modularis	modularis	m	ZMA	Netherlands	70.5	58	14.5
Prunella	modularis	modularis	m	ZMA	Netherlands	70.5	57.5	14.8
Prunella	modularis	modularis	m	ZMA	Netherlands	70.5	57	14.3
Prunella	modularis	modularis	m	ZMA	Netherlands	70.5	56.5	14.7
Prunella	modularis	modularis	m	ZMA	Netherlands	70.5	57.5	14.6
Prunella	modularis	modularis	m	ZMA	Netherlands	71	58.5	14.5
Prunella	modularis	modularis	m	ZMA	Netherlands	71	58	14.9
Prunella	modularis	modularis	m	ZMA	Netherlands	73	62	15.3
Prunella	modularis	modularis	m	ZMA	Netherlands	73	61.5	14.6
Prunella	modularis	modularis	m	ZMA	Netherlands	70	56.5	14.5
Prunella	modularis	modularis	m	ZMA	Netherlands	70	57.5	14.6
Prunella	modularis	modularis	m	ZMA	Netherlands	71	58.5	14.6
Prunella	modularis	modularis	m	ZMA	Netherlands	71.5	59	13.7
Prunella	modularis	modularis	m	ZMA	Netherlands	73	61.5	14.5
Prunella	modularis	modularis	m	ZMA	Netherlands	73.5	60.5	13.5
Prunella	modularis	modularis	m	ZMA	Netherlands	71	57.5	15.4
Prunella	modularis	modularis	m	ZMA	Netherlands	72	60	14.5
Prunella	modularis	modularis	m	ZMA	Netherlands	72	58	15.6
Prunella	modularis	modularis	(m)	ZMA	Netherlands	70	60.5	14
Prunella	modularis	modularis	(m)	ZMA	Netherlands	70.5	59.5	14.6
BMNH = The Natural History Museum, Tring
IOZ = Institute of Zoology, Chinese Academy of Sciences, Beijing
MMUM = Manchester Museum, University of manchester, UK
NMW = Naturhistorisches Museum, Wien, Austria
RMNH = Rijksmuseum van Natuurlijke Historie, Leiden, Netherlands (now Naturalis biodiversity Center)
ZMA = Zoological Museum, University of Amsterdam, Netherlands (now Naturalis Biodiversity Center)
ZMB = Zoologisches Museum Berlin, Germany
ZFMK = Zoologische Forschungs Museum Alexander koenig, Bonn, Germany
All measurements by C. S. Roselaaar except ones where museum acronym highlighted in yellow.
